# Supplementary material for: Post-Diagnosis Vitamin D Supplement Use and Survival among Cancer Patients: A Meta-Analysis
Source: Nutrients. 2022 Aug 19;14(16):3418. doi: 10.3390/nu14163418 (PMC9413994; doi:10.3390/nu14163418)
Supplement: Supplementary file 1 [file nutrients-14-03418-s001.zip]

Archive with 1 entries (1 files):
- nutrients-1854932-SI.pdf
